# Supplementary material for: COVID-19 reinfections in Mexico City: implications for public health
Source: Front Public Health. 2024 Feb 14;11:1321283. doi: 10.3389/fpubh.2023.1321283 (PMC10899476; doi:10.3389/fpubh.2023.1321283)
Supplement: Supplementary file 2 [file Data_Sheet_2.xlsx]

## Sheet: Supplementary_dataset
type	week	n
cases	2020-04	1
cases	2020-07	1
cases	2020-08	4
cases	2020-09	23
cases	2020-10	135
cases	2020-11	208
cases	2020-12	331
cases	2020-13	649
cases	2020-14	1208
cases	2020-15	2068
cases	2020-16	2873
cases	2020-17	3612
cases	2020-18	4533
cases	2020-19	5311
cases	2020-20	5578
cases	2020-21	5309
cases	2020-22	5822
cases	2020-23	4993
cases	2020-24	5047
cases	2020-25	4552
cases	2020-26	5378
cases	2020-27	5280
cases	2020-28	5943
cases	2020-29	5997
cases	2020-30	5404
cases	2020-31	4953
cases	2020-32	5719
cases	2020-33	6394
cases	2020-34	6629
cases	2020-35	7074
cases	2020-36	5916
cases	2020-37	5803
cases	2020-38	6357
cases	2020-39	6482
cases	2020-40	7168
cases	2020-41	7997
cases	2020-42	9812
cases	2020-43	9264
cases	2020-44	10864
cases	2020-45	10886
cases	2020-46	12845
cases	2020-47	15400
cases	2020-48	22717
cases	2020-49	25175
cases	2020-50	24805
cases	2020-51	22417
cases	2020-52	25460
cases	2021-01	32557
cases	2021-02	30660
cases	2021-03	25188
cases	2021-04	18419
cases	2021-05	14730
cases	2021-06	12893
cases	2021-07	11994
cases	2021-08	10990
cases	2021-09	10626
cases	2021-10	7658
cases	2021-11	7275
cases	2021-12	6075
cases	2021-13	4868
cases	2021-14	5674
cases	2021-15	4354
cases	2021-16	3581
cases	2021-17	2923
cases	2021-18	2242
cases	2021-19	1963
cases	2021-20	1865
cases	2021-21	1903
cases	2021-22	2577
cases	2021-23	3548
cases	2021-24	4861
cases	2021-25	8042
cases	2021-26	11291
cases	2021-27	17982
cases	2021-28	20772
cases	2021-29	24918
cases	2021-30	25621
cases	2021-31	24886
cases	2021-32	21419
cases	2021-33	17281
cases	2021-34	13045
cases	2021-35	11076
cases	2021-36	9209
cases	2021-37	6954
cases	2021-38	6963
cases	2021-39	4646
cases	2021-40	3533
cases	2021-41	2891
cases	2021-42	2257
cases	2021-43	1664
cases	2021-44	1625
cases	2021-45	1513
cases	2021-46	1522
cases	2021-47	1270
cases	2021-48	1201
cases	2021-49	1250
cases	2021-50	2029
cases	2021-51	6317
cases	2021-52	23013
cases	2022-01	65575
cases	2022-02	91040
cases	2022-03	79494
cases	2022-04	44848
cases	2022-05	24583
cases	2022-06	14160
cases	2022-07	9874
cases	2022-08	5868
cases	2022-09	3582
cases	2022-10	2502
cases	2022-11	1752
cases	2022-12	1412
cases	2022-13	1163
cases	2022-14	975
cases	2022-15	740
cases	2022-16	924
cases	2022-17	897
cases	2022-18	1232
cases	2022-19	1833
cases	2022-20	2901
cases	2022-21	4495
cases	2022-22	7289
cases	2022-23	12367
cases	2022-24	20456
cases	2022-25	35909
cases	2022-26	48254
cases	2022-27	52201
cases	2022-28	45008
cases	2022-29	32599
cases	2022-30	19451
cases	2022-31	12643
cases	2022-32	8022
cases	2022-33	5304
cases	2022-34	3617
cases	2022-35	3037
cases	2022-36	2301
cases	2022-37	1467
cases	2022-38	1401
cases	2022-39	1015
cases	2022-40	774
cases	2022-41	565
cases	2022-42	560
cases	2022-43	572
cases	2022-44	657
cases	2022-45	945
cases	2022-46	1117
cases	2022-47	2234
cases	2022-48	3842
cases	2022-49	6542
cases	2022-50	9955
cases	2022-51	11233
cases	2022-52	9071
cases	2023-01	8629
cases	2023-02	7140
cases	2023-03	6069
cases	2023-04	5295
cases	2023-05	4847
cases	2023-06	5535
cases	2023-07	5466
cases	2023-08	5561
cases	2023-09	5839
cases	2023-10	6475
cases	2023-11	5385
cases	2023-12	5048
cases	2023-13	3533
cases	2023-14	1893
cases	2023-15	1943
cases	2023-16	1745
cases	2023-17	1656
cases	2023-18	1485
cases	2023-19	248
hospitalizations	2020-07	1
hospitalizations	2020-09	2
hospitalizations	2020-10	19
hospitalizations	2020-11	74
hospitalizations	2020-12	155
hospitalizations	2020-13	307
hospitalizations	2020-14	492
hospitalizations	2020-15	733
hospitalizations	2020-16	974
hospitalizations	2020-17	1116
hospitalizations	2020-18	1253
hospitalizations	2020-19	1369
hospitalizations	2020-20	1372
hospitalizations	2020-21	1263
hospitalizations	2020-22	1377
hospitalizations	2020-23	1009
hospitalizations	2020-24	977
hospitalizations	2020-25	797
hospitalizations	2020-26	838
hospitalizations	2020-27	717
hospitalizations	2020-28	734
hospitalizations	2020-29	668
hospitalizations	2020-30	614
hospitalizations	2020-31	567
hospitalizations	2020-32	590
hospitalizations	2020-33	671
hospitalizations	2020-34	588
hospitalizations	2020-35	701
hospitalizations	2020-36	595
hospitalizations	2020-37	599
hospitalizations	2020-38	614
hospitalizations	2020-39	707
hospitalizations	2020-40	676
hospitalizations	2020-41	677
hospitalizations	2020-42	643
hospitalizations	2020-43	743
hospitalizations	2020-44	989
hospitalizations	2020-45	997
hospitalizations	2020-46	1132
hospitalizations	2020-47	1184
hospitalizations	2020-48	1657
hospitalizations	2020-49	1620
hospitalizations	2020-50	1780
hospitalizations	2020-51	1830
hospitalizations	2020-52	1962
hospitalizations	2021-01	2240
hospitalizations	2021-02	2312
hospitalizations	2021-03	1881
hospitalizations	2021-04	1527
hospitalizations	2021-05	1342
hospitalizations	2021-06	1097
hospitalizations	2021-07	1132
hospitalizations	2021-08	966
hospitalizations	2021-09	1015
hospitalizations	2021-10	733
hospitalizations	2021-11	740
hospitalizations	2021-12	569
hospitalizations	2021-13	485
hospitalizations	2021-14	476
hospitalizations	2021-15	343
hospitalizations	2021-16	248
hospitalizations	2021-17	245
hospitalizations	2021-18	180
hospitalizations	2021-19	143
hospitalizations	2021-20	126
hospitalizations	2021-21	116
hospitalizations	2021-22	183
hospitalizations	2021-23	208
hospitalizations	2021-24	258
hospitalizations	2021-25	392
hospitalizations	2021-26	658
hospitalizations	2021-27	859
hospitalizations	2021-28	952
hospitalizations	2021-29	1076
hospitalizations	2021-30	1041
hospitalizations	2021-31	1125
hospitalizations	2021-32	868
hospitalizations	2021-33	838
hospitalizations	2021-34	615
hospitalizations	2021-35	543
hospitalizations	2021-36	429
hospitalizations	2021-37	332
hospitalizations	2021-38	304
hospitalizations	2021-39	236
hospitalizations	2021-40	178
hospitalizations	2021-41	142
hospitalizations	2021-42	117
hospitalizations	2021-43	93
hospitalizations	2021-44	92
hospitalizations	2021-45	118
hospitalizations	2021-46	117
hospitalizations	2021-47	72
hospitalizations	2021-48	91
hospitalizations	2021-49	81
hospitalizations	2021-50	108
hospitalizations	2021-51	177
hospitalizations	2021-52	399
hospitalizations	2022-01	828
hospitalizations	2022-02	1347
hospitalizations	2022-03	1311
hospitalizations	2022-04	1005
hospitalizations	2022-05	651
hospitalizations	2022-06	374
hospitalizations	2022-07	233
hospitalizations	2022-08	136
hospitalizations	2022-09	112
hospitalizations	2022-10	88
hospitalizations	2022-11	52
hospitalizations	2022-12	52
hospitalizations	2022-13	47
hospitalizations	2022-14	32
hospitalizations	2022-15	24
hospitalizations	2022-16	24
hospitalizations	2022-17	24
hospitalizations	2022-18	26
hospitalizations	2022-19	30
hospitalizations	2022-20	57
hospitalizations	2022-21	70
hospitalizations	2022-22	91
hospitalizations	2022-23	151
hospitalizations	2022-24	199
hospitalizations	2022-25	359
hospitalizations	2022-26	532
hospitalizations	2022-27	594
hospitalizations	2022-28	652
hospitalizations	2022-29	453
hospitalizations	2022-30	290
hospitalizations	2022-31	222
hospitalizations	2022-32	137
hospitalizations	2022-33	85
hospitalizations	2022-34	59
hospitalizations	2022-35	43
hospitalizations	2022-36	39
hospitalizations	2022-37	35
hospitalizations	2022-38	31
hospitalizations	2022-39	27
hospitalizations	2022-40	19
hospitalizations	2022-41	11
hospitalizations	2022-42	19
hospitalizations	2022-43	22
hospitalizations	2022-44	25
hospitalizations	2022-45	21
hospitalizations	2022-46	22
hospitalizations	2022-47	54
hospitalizations	2022-48	72
hospitalizations	2022-49	160
hospitalizations	2022-50	241
hospitalizations	2022-51	299
hospitalizations	2022-52	318
hospitalizations	2023-01	285
hospitalizations	2023-02	198
hospitalizations	2023-03	171
hospitalizations	2023-04	127
hospitalizations	2023-05	105
hospitalizations	2023-06	123
hospitalizations	2023-07	122
hospitalizations	2023-08	133
hospitalizations	2023-09	143
hospitalizations	2023-10	153
hospitalizations	2023-11	140
hospitalizations	2023-12	118
hospitalizations	2023-13	104
hospitalizations	2023-14	72
hospitalizations	2023-15	69
hospitalizations	2023-16	65
hospitalizations	2023-17	45
hospitalizations	2023-18	40
hospitalizations	2023-19	2
deaths	2020-12	10
deaths	2020-13	36
deaths	2020-14	97
deaths	2020-15	139
deaths	2020-16	278
deaths	2020-17	403
deaths	2020-18	496
deaths	2020-19	623
deaths	2020-20	703
deaths	2020-21	621
deaths	2020-22	656
deaths	2020-23	660
deaths	2020-24	569
deaths	2020-25	434
deaths	2020-26	396
deaths	2020-27	364
deaths	2020-28	350
deaths	2020-29	292
deaths	2020-30	275
deaths	2020-31	312
deaths	2020-32	233
deaths	2020-33	253
deaths	2020-34	264
deaths	2020-35	278
deaths	2020-36	282
deaths	2020-37	246
deaths	2020-38	245
deaths	2020-39	266
deaths	2020-40	259
deaths	2020-41	255
deaths	2020-42	273
deaths	2020-43	272
deaths	2020-44	321
deaths	2020-45	340
deaths	2020-46	392
deaths	2020-47	485
deaths	2020-48	529
deaths	2020-49	663
deaths	2020-50	774
deaths	2020-51	839
deaths	2020-52	967
deaths	2021-01	1087
deaths	2021-02	1167
deaths	2021-03	1260
deaths	2021-04	1270
deaths	2021-05	1038
deaths	2021-06	854
deaths	2021-07	707
deaths	2021-08	641
deaths	2021-09	613
deaths	2021-10	542
deaths	2021-11	433
deaths	2021-12	388
deaths	2021-13	341
deaths	2021-14	251
deaths	2021-15	250
deaths	2021-16	182
deaths	2021-17	153
deaths	2021-18	88
deaths	2021-19	85
deaths	2021-20	65
deaths	2021-21	48
deaths	2021-22	32
deaths	2021-23	36
deaths	2021-24	44
deaths	2021-25	52
deaths	2021-26	70
deaths	2021-27	140
deaths	2021-28	180
deaths	2021-29	258
deaths	2021-30	359
deaths	2021-31	424
deaths	2021-32	475
deaths	2021-33	411
deaths	2021-34	366
deaths	2021-35	323
deaths	2021-36	300
deaths	2021-37	243
deaths	2021-38	188
deaths	2021-39	144
deaths	2021-40	131
deaths	2021-41	108
deaths	2021-42	67
deaths	2021-43	60
deaths	2021-44	53
deaths	2021-45	37
deaths	2021-46	40
deaths	2021-47	34
deaths	2021-48	29
deaths	2021-49	32
deaths	2021-50	33
deaths	2021-51	26
deaths	2021-52	27
deaths	2022-01	50
deaths	2022-02	139
deaths	2022-03	276
deaths	2022-04	377
deaths	2022-05	344
deaths	2022-06	267
deaths	2022-07	206
deaths	2022-08	128
deaths	2022-09	80
deaths	2022-10	44
deaths	2022-11	23
deaths	2022-12	21
deaths	2022-13	11
deaths	2022-14	16
deaths	2022-15	10
deaths	2022-16	7
deaths	2022-17	3
deaths	2022-18	2
deaths	2022-19	4
deaths	2022-20	5
deaths	2022-21	4
deaths	2022-22	7
deaths	2022-23	5
deaths	2022-24	16
deaths	2022-25	28
deaths	2022-26	39
deaths	2022-27	48
deaths	2022-28	89
deaths	2022-29	117
deaths	2022-30	93
deaths	2022-31	59
deaths	2022-32	56
deaths	2022-33	36
deaths	2022-34	30
deaths	2022-35	23
deaths	2022-36	11
deaths	2022-37	7
deaths	2022-38	4
deaths	2022-39	7
deaths	2022-40	10
deaths	2022-41	3
deaths	2022-42	3
deaths	2022-43	4
deaths	2022-44	4
deaths	2022-45	3
deaths	2022-46	2
deaths	2022-48	6
deaths	2022-49	9
deaths	2022-50	18
deaths	2022-51	30
deaths	2022-52	45
deaths	2023-01	53
deaths	2023-02	67
deaths	2023-03	43
deaths	2023-04	37
deaths	2023-05	28
deaths	2023-06	14
deaths	2023-07	19
deaths	2023-08	11
deaths	2023-09	16
deaths	2023-10	15
deaths	2023-11	17
deaths	2023-12	19
deaths	2023-13	15
deaths	2023-14	18
deaths	2023-15	12
deaths	2023-16	11
deaths	2023-17	5
deaths	2023-18	7
deaths	2023-19	1
