# Supplementary material for: COVID-19 reinfections in Mexico City: implications for public health
Source: Front Public Health. 2024 Feb 14;11:1321283. doi: 10.3389/fpubh.2023.1321283 (PMC10899476; doi:10.3389/fpubh.2023.1321283)
Supplement: Supplementary file 3 [file Data_Sheet_3.csv]

accession_id
EPI_ISL_4632595
EPI_ISL_5434472
EPI_ISL_5434473
EPI_ISL_5434474
EPI_ISL_5439006
EPI_ISL_5439002
EPI_ISL_3091120
EPI_ISL_3091114
EPI_ISL_3091108
EPI_ISL_3091098
EPI_ISL_3091087
EPI_ISL_3091077
EPI_ISL_3091076
EPI_ISL_4846834
EPI_ISL_4846836
EPI_ISL_4846840
EPI_ISL_4846842
EPI_ISL_8797582
EPI_ISL_8318882
EPI_ISL_4846872
EPI_ISL_4846862
EPI_ISL_4846888
EPI_ISL_4569522
EPI_ISL_4569521
EPI_ISL_4569520
EPI_ISL_4569519
EPI_ISL_4569518
EPI_ISL_4569516
EPI_ISL_4549904
EPI_ISL_4549900
EPI_ISL_4549899
EPI_ISL_4549897
EPI_ISL_4549896
EPI_ISL_4549895
EPI_ISL_14504518
EPI_ISL_3721630
EPI_ISL_3721638
EPI_ISL_3721637
EPI_ISL_6316862
EPI_ISL_14504688
EPI_ISL_14504689
EPI_ISL_14504697
EPI_ISL_14504695
EPI_ISL_3721658
EPI_ISL_3721644
EPI_ISL_3721648
EPI_ISL_3721666
EPI_ISL_3721669
EPI_ISL_14504648
EPI_ISL_9285683
EPI_ISL_14504627
EPI_ISL_14504731
EPI_ISL_3721750
EPI_ISL_7852283
EPI_ISL_3721747
EPI_ISL_4512954
EPI_ISL_4512930
EPI_ISL_4512921
EPI_ISL_4512909
EPI_ISL_4512901
EPI_ISL_4512717
EPI_ISL_4512708
EPI_ISL_4512706
EPI_ISL_4512699
EPI_ISL_4512691
EPI_ISL_4512688
EPI_ISL_4512685
EPI_ISL_4512676
EPI_ISL_4512675
EPI_ISL_4512669
EPI_ISL_4512668
EPI_ISL_4512667
EPI_ISL_4512665
EPI_ISL_4512663
EPI_ISL_4512650
EPI_ISL_4512642
EPI_ISL_4512636
EPI_ISL_4512634
EPI_ISL_8628983
EPI_ISL_3721796
EPI_ISL_8628974
EPI_ISL_3721790
EPI_ISL_3721782
EPI_ISL_4496678
EPI_ISL_4496676
EPI_ISL_4496673
EPI_ISL_4496670
EPI_ISL_4496668
EPI_ISL_4496667
EPI_ISL_4496665
EPI_ISL_4496662
EPI_ISL_4496658
EPI_ISL_4496657
EPI_ISL_4496655
EPI_ISL_4496646
EPI_ISL_4496643
EPI_ISL_4496642
EPI_ISL_4496640
EPI_ISL_4496639
EPI_ISL_4496638
EPI_ISL_4496635
EPI_ISL_4496633
EPI_ISL_4496632
EPI_ISL_4496631
EPI_ISL_4496626
EPI_ISL_4496625
EPI_ISL_4496623
EPI_ISL_4496621
EPI_ISL_4496618
EPI_ISL_4496617
EPI_ISL_4496615
EPI_ISL_4496614
EPI_ISL_4496611
EPI_ISL_4496610
EPI_ISL_4496608
EPI_ISL_4496606
EPI_ISL_4496598
EPI_ISL_4496596
EPI_ISL_4496595
EPI_ISL_4496593
EPI_ISL_4496590
EPI_ISL_4496586
EPI_ISL_4496585
EPI_ISL_4496567
EPI_ISL_4496566
EPI_ISL_4496564
EPI_ISL_4496563
EPI_ISL_4496561
EPI_ISL_4496560
EPI_ISL_4496559
EPI_ISL_4496557
EPI_ISL_4496556
EPI_ISL_4496555
EPI_ISL_4496553
EPI_ISL_4496549
EPI_ISL_4496546
EPI_ISL_4496545
EPI_ISL_4496544
EPI_ISL_3067977
EPI_ISL_3067976
EPI_ISL_3067973
EPI_ISL_3067972
EPI_ISL_3067968
EPI_ISL_3067965
EPI_ISL_3067962
EPI_ISL_3067955
EPI_ISL_3067954
EPI_ISL_3067953
EPI_ISL_3067943
EPI_ISL_3067926
EPI_ISL_3067923
EPI_ISL_3067919
EPI_ISL_3067907
EPI_ISL_3067906
EPI_ISL_3067903
EPI_ISL_3067901
EPI_ISL_3067898
EPI_ISL_3067883
EPI_ISL_3067882
EPI_ISL_3067881
EPI_ISL_3067880
EPI_ISL_3067878
EPI_ISL_3067869
EPI_ISL_3067863
EPI_ISL_3067860
EPI_ISL_3067859
EPI_ISL_3067854
EPI_ISL_3067851
EPI_ISL_3067847
EPI_ISL_3067846
EPI_ISL_3067841
EPI_ISL_3067840
EPI_ISL_3067834
EPI_ISL_3067833
EPI_ISL_3067827
EPI_ISL_3067825
EPI_ISL_3067824
EPI_ISL_3067820
EPI_ISL_3067819
EPI_ISL_3067815
EPI_ISL_3067814
EPI_ISL_3067807
EPI_ISL_3067806
EPI_ISL_3067805
EPI_ISL_3067804
EPI_ISL_3067794
EPI_ISL_3067793
EPI_ISL_3067784
EPI_ISL_3067778
EPI_ISL_3067772
EPI_ISL_3067770
EPI_ISL_3067762
EPI_ISL_3067761
EPI_ISL_3067746
EPI_ISL_3067745
EPI_ISL_3067743
EPI_ISL_3067741
EPI_ISL_3067739
EPI_ISL_3067737
EPI_ISL_3067732
EPI_ISL_3067714
EPI_ISL_3067713
EPI_ISL_3067711
EPI_ISL_3067708
EPI_ISL_3067707
EPI_ISL_3067706
EPI_ISL_3067705
EPI_ISL_3067704
EPI_ISL_3067696
EPI_ISL_3067693
EPI_ISL_3067692
EPI_ISL_3067689
EPI_ISL_3067686
EPI_ISL_3067683
EPI_ISL_3067681
EPI_ISL_3067674
EPI_ISL_3067669
EPI_ISL_3067662
EPI_ISL_3067660
EPI_ISL_3067657
EPI_ISL_3067655
EPI_ISL_3067654
EPI_ISL_3062863
EPI_ISL_3062860
EPI_ISL_3062859
EPI_ISL_3062858
EPI_ISL_3062854
EPI_ISL_3062852
EPI_ISL_3062843
EPI_ISL_3062840
EPI_ISL_3721819
EPI_ISL_3721816
EPI_ISL_3721809
EPI_ISL_3721804
EPI_ISL_3721806
EPI_ISL_3721859
EPI_ISL_3721858
EPI_ISL_3721856
EPI_ISL_3721843
EPI_ISL_3721849
EPI_ISL_3721875
EPI_ISL_3721861
EPI_ISL_3721897
EPI_ISL_3721881
EPI_ISL_3721885
EPI_ISL_6901962
EPI_ISL_3046082
EPI_ISL_16105133
EPI_ISL_10361124
EPI_ISL_10361239
EPI_ISL_10361243
EPI_ISL_10361240
EPI_ISL_10361242
EPI_ISL_10361244
EPI_ISL_10361245
EPI_ISL_10361324
EPI_ISL_10361326
EPI_ISL_10361332
EPI_ISL_10361327
EPI_ISL_10361328
EPI_ISL_10361329
EPI_ISL_10361330
EPI_ISL_10361333
EPI_ISL_10361402
EPI_ISL_10361403
EPI_ISL_10361404
EPI_ISL_10361405
EPI_ISL_10361422
EPI_ISL_10361437
EPI_ISL_4410701
EPI_ISL_2091456
EPI_ISL_485584
EPI_ISL_485585
EPI_ISL_4888506
EPI_ISL_412972
EPI_ISL_3022012
EPI_ISL_455436
EPI_ISL_455437
EPI_ISL_455439
EPI_ISL_14191525
EPI_ISL_14191524
EPI_ISL_14191523
EPI_ISL_14191522
EPI_ISL_14191521
EPI_ISL_14191520
EPI_ISL_14191519
EPI_ISL_14191517
EPI_ISL_14191516
EPI_ISL_14191515
EPI_ISL_14191514
EPI_ISL_14191513
EPI_ISL_14191512
EPI_ISL_14191511
EPI_ISL_14191510
EPI_ISL_14191509
EPI_ISL_14191508
EPI_ISL_14191507
EPI_ISL_14191506
EPI_ISL_14191504
EPI_ISL_14191503
EPI_ISL_14191502
EPI_ISL_14191501
EPI_ISL_14191500
EPI_ISL_14191499
EPI_ISL_14191498
EPI_ISL_14191497
EPI_ISL_4496636
EPI_ISL_3010949
EPI_ISL_3010946
EPI_ISL_3010944
EPI_ISL_3010940
EPI_ISL_3010938
EPI_ISL_3010937
EPI_ISL_3010936
EPI_ISL_14191518
EPI_ISL_14191505
EPI_ISL_837620
EPI_ISL_14188411
EPI_ISL_14188410
EPI_ISL_14188409
EPI_ISL_14188408
EPI_ISL_14188405
EPI_ISL_14188404
EPI_ISL_14188401
EPI_ISL_14188400
EPI_ISL_14188397
EPI_ISL_14188396
EPI_ISL_14188390
EPI_ISL_14188389
EPI_ISL_14188388
EPI_ISL_14188376
EPI_ISL_14188374
EPI_ISL_14188373
EPI_ISL_14188372
EPI_ISL_14188359
EPI_ISL_14188358
EPI_ISL_14188351
EPI_ISL_14188350
EPI_ISL_14188349
EPI_ISL_14188348
EPI_ISL_14188260
EPI_ISL_14188259
EPI_ISL_14188258
EPI_ISL_14188252
EPI_ISL_14188251
EPI_ISL_14188250
EPI_ISL_14188249
EPI_ISL_14188248
EPI_ISL_14188247
EPI_ISL_14188244
EPI_ISL_14188243
EPI_ISL_14188242
EPI_ISL_14188237
EPI_ISL_14188236
EPI_ISL_14188232
EPI_ISL_14188131
EPI_ISL_14188130
EPI_ISL_14188129
EPI_ISL_14188128
EPI_ISL_14188127
EPI_ISL_14188126
EPI_ISL_14188125
EPI_ISL_14188124
EPI_ISL_14188123
EPI_ISL_14188122
EPI_ISL_14188121
EPI_ISL_14188120
EPI_ISL_14188119
EPI_ISL_14188118
EPI_ISL_14188117
EPI_ISL_14188116
EPI_ISL_14188115
EPI_ISL_14188114
EPI_ISL_14188113
EPI_ISL_14188112
EPI_ISL_14188111
EPI_ISL_14188110
EPI_ISL_14188109
EPI_ISL_14188108
EPI_ISL_14188107
EPI_ISL_14188106
EPI_ISL_14188105
EPI_ISL_14188104
EPI_ISL_14188103
EPI_ISL_14188102
EPI_ISL_14188101
EPI_ISL_14188100
EPI_ISL_14188099
EPI_ISL_14188098
EPI_ISL_14188097
EPI_ISL_14188096
EPI_ISL_14188095
EPI_ISL_5194965
EPI_ISL_14188094
EPI_ISL_14188093
EPI_ISL_14188092
EPI_ISL_14188091
EPI_ISL_14188090
EPI_ISL_14188089
EPI_ISL_14188088
EPI_ISL_14188087
EPI_ISL_14188086
EPI_ISL_14188085
EPI_ISL_14188084
EPI_ISL_14188083
EPI_ISL_14188082
EPI_ISL_14188081
EPI_ISL_14188080
EPI_ISL_14188079
EPI_ISL_14188078
EPI_ISL_14188077
EPI_ISL_14188076
EPI_ISL_14188075
EPI_ISL_14188074
EPI_ISL_14188073
EPI_ISL_14188072
EPI_ISL_14188071
EPI_ISL_14188070
EPI_ISL_14188069
EPI_ISL_14188068
EPI_ISL_14188067
EPI_ISL_14188066
EPI_ISL_14188065
EPI_ISL_14188064
EPI_ISL_14188063
EPI_ISL_14188062
EPI_ISL_14188061
EPI_ISL_14188060
EPI_ISL_14188059
EPI_ISL_14188058
EPI_ISL_14188057
EPI_ISL_14188056
EPI_ISL_14188055
EPI_ISL_6437698
EPI_ISL_6437719
EPI_ISL_6437709
EPI_ISL_6437720
EPI_ISL_4299657
EPI_ISL_4299627
EPI_ISL_4299626
EPI_ISL_4299625
EPI_ISL_4299623
EPI_ISL_4299622
EPI_ISL_4299451
EPI_ISL_4299450
EPI_ISL_4299440
EPI_ISL_4299439
EPI_ISL_4299438
EPI_ISL_4299437
EPI_ISL_2671531
EPI_ISL_861420
EPI_ISL_872088
EPI_ISL_913962
EPI_ISL_913967
EPI_ISL_913979
EPI_ISL_913980
EPI_ISL_914879
EPI_ISL_933662
EPI_ISL_933675
EPI_ISL_933680
EPI_ISL_933681
EPI_ISL_933682
EPI_ISL_933683
EPI_ISL_933707
EPI_ISL_933684
EPI_ISL_933685
EPI_ISL_933698
EPI_ISL_933686
EPI_ISL_933687
EPI_ISL_933699
EPI_ISL_933688
EPI_ISL_933690
EPI_ISL_933710
EPI_ISL_933691
EPI_ISL_933694
EPI_ISL_933712
EPI_ISL_933700
EPI_ISL_933701
EPI_ISL_933702
EPI_ISL_933704
EPI_ISL_933706
EPI_ISL_942928
EPI_ISL_6437714
EPI_ISL_2992064
EPI_ISL_2992059
EPI_ISL_2992058
EPI_ISL_2992057
EPI_ISL_2992055
EPI_ISL_2992053
EPI_ISL_2992050
EPI_ISL_2991498
EPI_ISL_14615373
EPI_ISL_14615356
EPI_ISL_14615504
EPI_ISL_14615491
EPI_ISL_14615482
EPI_ISL_14615465
EPI_ISL_14615456
EPI_ISL_14615443
EPI_ISL_14615425
EPI_ISL_14615408
EPI_ISL_14615403
EPI_ISL_14615378
EPI_ISL_14615355
EPI_ISL_14615354
EPI_ISL_1054940
EPI_ISL_1054960
EPI_ISL_1054983
EPI_ISL_2681195
EPI_ISL_2681210
EPI_ISL_14615353
EPI_ISL_1060719
EPI_ISL_1060714
EPI_ISL_1060715
EPI_ISL_1060716
EPI_ISL_1060717
EPI_ISL_2681226
EPI_ISL_1060735
EPI_ISL_2978550
EPI_ISL_2978539
EPI_ISL_2978538
EPI_ISL_2978537
EPI_ISL_2978532
EPI_ISL_2978531
EPI_ISL_2978528
EPI_ISL_2978527
EPI_ISL_2978524
EPI_ISL_2978518
EPI_ISL_2978512
EPI_ISL_2978507
EPI_ISL_2978495
EPI_ISL_2978492
EPI_ISL_2978491
EPI_ISL_2978459
EPI_ISL_2978446
EPI_ISL_2978440
EPI_ISL_2978439
EPI_ISL_2978438
EPI_ISL_2978434
EPI_ISL_2978427
EPI_ISL_2978426
EPI_ISL_2978424
EPI_ISL_2978422
EPI_ISL_2978418
EPI_ISL_2978417
EPI_ISL_2978414
EPI_ISL_2978413
EPI_ISL_2978410
EPI_ISL_2978408
EPI_ISL_2978403
EPI_ISL_2978398
EPI_ISL_2978389
EPI_ISL_2978383
EPI_ISL_2978375
EPI_ISL_2978371
EPI_ISL_2978363
EPI_ISL_2681194
EPI_ISL_2976556
EPI_ISL_2105874
EPI_ISL_2105873
EPI_ISL_2105872
EPI_ISL_2105871
EPI_ISL_2105870
EPI_ISL_2105869
EPI_ISL_2105858
EPI_ISL_2105843
EPI_ISL_2105841
EPI_ISL_2105836
EPI_ISL_2105825
EPI_ISL_2105824
EPI_ISL_2105823
EPI_ISL_2105814
EPI_ISL_2105810
EPI_ISL_2105809
EPI_ISL_2105789
EPI_ISL_2105788
EPI_ISL_2105787
EPI_ISL_2105784
EPI_ISL_2105777
EPI_ISL_2105776
EPI_ISL_2105775
EPI_ISL_2105774
EPI_ISL_2105773
EPI_ISL_2105772
EPI_ISL_2105771
EPI_ISL_2105770
EPI_ISL_2105767
EPI_ISL_2105756
EPI_ISL_2105755
EPI_ISL_2105754
EPI_ISL_2105753
EPI_ISL_2105751
EPI_ISL_2105750
EPI_ISL_2105749
EPI_ISL_2105745
EPI_ISL_2105741
EPI_ISL_2105740
EPI_ISL_2105739
EPI_ISL_2105738
EPI_ISL_2105737
EPI_ISL_2105736
EPI_ISL_2105735
EPI_ISL_2105734
EPI_ISL_2105733
EPI_ISL_2105732
EPI_ISL_2105729
EPI_ISL_2105727
EPI_ISL_2105726
EPI_ISL_2105724
EPI_ISL_2105721
EPI_ISL_14615331
EPI_ISL_14615330
EPI_ISL_2970403
EPI_ISL_2970402
EPI_ISL_2970401
EPI_ISL_2970400
EPI_ISL_2970394
EPI_ISL_2970391
EPI_ISL_2970390
EPI_ISL_2970388
EPI_ISL_2970387
EPI_ISL_2970381
EPI_ISL_2970380
EPI_ISL_2969917
EPI_ISL_2969916
EPI_ISL_2969915
EPI_ISL_2969914
EPI_ISL_2969913
EPI_ISL_2969912
EPI_ISL_2969911
EPI_ISL_2969909
EPI_ISL_2969908
EPI_ISL_2969907
EPI_ISL_2969904
EPI_ISL_2969903
EPI_ISL_2969902
EPI_ISL_2969901
EPI_ISL_2969899
EPI_ISL_2969898
EPI_ISL_2969896
EPI_ISL_4232681
EPI_ISL_4232675
EPI_ISL_4232670
EPI_ISL_4232668
EPI_ISL_4232667
EPI_ISL_4232666
EPI_ISL_4232659
EPI_ISL_4232653
EPI_ISL_4232649
EPI_ISL_4232645
EPI_ISL_4232642
EPI_ISL_4232640
EPI_ISL_4232639
EPI_ISL_4232637
EPI_ISL_4232634
EPI_ISL_4232629
EPI_ISL_4232621
EPI_ISL_4232619
EPI_ISL_4232614
EPI_ISL_4232609
EPI_ISL_4232606
EPI_ISL_4232603
EPI_ISL_4232591
EPI_ISL_4232589
EPI_ISL_4232588
EPI_ISL_4232581
EPI_ISL_4232576
EPI_ISL_4232574
EPI_ISL_4232570
EPI_ISL_4232569
EPI_ISL_4232568
EPI_ISL_4232566
EPI_ISL_4232564
EPI_ISL_4232551
EPI_ISL_4232538
EPI_ISL_4232537
EPI_ISL_4232535
EPI_ISL_4232527
EPI_ISL_4232526
EPI_ISL_4232520
EPI_ISL_4232517
EPI_ISL_4232501
EPI_ISL_4232496
EPI_ISL_4232495
EPI_ISL_4232494
EPI_ISL_4232489
EPI_ISL_4232486
EPI_ISL_4232485
EPI_ISL_4232469
EPI_ISL_4232468
EPI_ISL_4232462
EPI_ISL_4232460
EPI_ISL_4232456
EPI_ISL_4232454
EPI_ISL_4232452
EPI_ISL_4232451
EPI_ISL_4232450
EPI_ISL_4232441
EPI_ISL_4232434
EPI_ISL_4232430
EPI_ISL_4232429
EPI_ISL_4232424
EPI_ISL_4232420
EPI_ISL_4232416
EPI_ISL_4232410
EPI_ISL_4232408
EPI_ISL_4232406
EPI_ISL_4232405
EPI_ISL_4232351
EPI_ISL_4232349
EPI_ISL_4232348
EPI_ISL_4232347
EPI_ISL_4232345
EPI_ISL_4232343
EPI_ISL_4232342
EPI_ISL_4232341
EPI_ISL_4232340
EPI_ISL_4232339
EPI_ISL_2160679
EPI_ISL_2103199
EPI_ISL_2966388
EPI_ISL_4220128
EPI_ISL_4220125
EPI_ISL_4220124
EPI_ISL_4220122
EPI_ISL_4220121
EPI_ISL_4220120
EPI_ISL_4220119
EPI_ISL_4220118
EPI_ISL_4220117
EPI_ISL_4220115
EPI_ISL_4220114
EPI_ISL_4220111
EPI_ISL_4220109
EPI_ISL_4220107
EPI_ISL_4220106
EPI_ISL_4220102
EPI_ISL_4220095
EPI_ISL_4220094
EPI_ISL_4220093
EPI_ISL_4220092
EPI_ISL_4220091
EPI_ISL_4220090
EPI_ISL_4220089
EPI_ISL_4220086
EPI_ISL_4220085
EPI_ISL_4220083
EPI_ISL_4220082
EPI_ISL_4220081
EPI_ISL_4220080
EPI_ISL_4220079
EPI_ISL_4220068
EPI_ISL_4220067
EPI_ISL_4220064
EPI_ISL_4220063
EPI_ISL_4220062
EPI_ISL_4220057
EPI_ISL_4220056
EPI_ISL_4220055
EPI_ISL_4220054
EPI_ISL_4220052
EPI_ISL_4220051
EPI_ISL_4220049
EPI_ISL_4220048
EPI_ISL_4220047
EPI_ISL_4220043
EPI_ISL_4220042
EPI_ISL_4220041
EPI_ISL_4220040
EPI_ISL_4220038
EPI_ISL_4220037
EPI_ISL_4220035
EPI_ISL_4220032
EPI_ISL_4220030
EPI_ISL_4220027
EPI_ISL_4220026
EPI_ISL_4220025
EPI_ISL_4220024
EPI_ISL_4220023
EPI_ISL_4220022
EPI_ISL_4220021
EPI_ISL_4220016
EPI_ISL_4220015
EPI_ISL_4220014
EPI_ISL_4220013
EPI_ISL_4220012
EPI_ISL_4220010
EPI_ISL_4220008
EPI_ISL_4220005
EPI_ISL_4220001
EPI_ISL_4219999
EPI_ISL_4219998
EPI_ISL_4219997
EPI_ISL_4219996
EPI_ISL_4219995
EPI_ISL_4219994
EPI_ISL_4219993
EPI_ISL_4219992
EPI_ISL_4219991
EPI_ISL_4219990
EPI_ISL_4219988
EPI_ISL_4219984
EPI_ISL_4219981
EPI_ISL_4219980
EPI_ISL_4219979
EPI_ISL_4219975
EPI_ISL_4219972
EPI_ISL_4219971
EPI_ISL_4219967
EPI_ISL_4219963
EPI_ISL_4219962
EPI_ISL_4219960
EPI_ISL_4219956
EPI_ISL_4219955
EPI_ISL_4219952
EPI_ISL_4219948
EPI_ISL_4219939
EPI_ISL_4219938
EPI_ISL_4219937
EPI_ISL_4219932
EPI_ISL_4219928
EPI_ISL_4219927
EPI_ISL_4219925
EPI_ISL_4219924
EPI_ISL_4219922
EPI_ISL_4219919
EPI_ISL_4219918
EPI_ISL_4219917
EPI_ISL_4219912
EPI_ISL_4219909
EPI_ISL_4219908
EPI_ISL_4219901
EPI_ISL_4219899
EPI_ISL_4219894
EPI_ISL_4219893
EPI_ISL_4219891
EPI_ISL_4219890
EPI_ISL_4219888
EPI_ISL_4219887
EPI_ISL_4219886
EPI_ISL_4219884
EPI_ISL_4219881
EPI_ISL_4219873
EPI_ISL_4219872
EPI_ISL_4219870
EPI_ISL_4219867
EPI_ISL_4219860
EPI_ISL_4219856
EPI_ISL_4219855
EPI_ISL_4219854
EPI_ISL_4219853
EPI_ISL_4219849
EPI_ISL_4219845
EPI_ISL_4219844
EPI_ISL_4219840
EPI_ISL_4219839
EPI_ISL_4219838
EPI_ISL_4219836
EPI_ISL_4219835
EPI_ISL_4219834
EPI_ISL_4219833
EPI_ISL_4219831
EPI_ISL_4219830
EPI_ISL_4219829
EPI_ISL_4219828
EPI_ISL_4219827
EPI_ISL_4219825
EPI_ISL_4219824
EPI_ISL_4219823
EPI_ISL_4219822
EPI_ISL_4219821
EPI_ISL_4219819
EPI_ISL_4219818
EPI_ISL_4219817
EPI_ISL_4219814
EPI_ISL_4219813
EPI_ISL_4219809
EPI_ISL_4219808
EPI_ISL_4219802
EPI_ISL_4219801
EPI_ISL_4219800
EPI_ISL_4219795
EPI_ISL_4219794
EPI_ISL_4219793
EPI_ISL_4219792
EPI_ISL_4219791
EPI_ISL_4219790
EPI_ISL_4219788
EPI_ISL_4219787
EPI_ISL_4219785
EPI_ISL_4219784
EPI_ISL_4219783
EPI_ISL_4219780
EPI_ISL_4219779
EPI_ISL_4219774
EPI_ISL_4219773
EPI_ISL_4219772
EPI_ISL_4219771
EPI_ISL_4219769
EPI_ISL_4219767
EPI_ISL_4219764
EPI_ISL_4219761
EPI_ISL_4219760
EPI_ISL_4219759
EPI_ISL_4219757
EPI_ISL_4219755
EPI_ISL_4219753
EPI_ISL_4219749
EPI_ISL_4219747
EPI_ISL_4219741
EPI_ISL_4219737
EPI_ISL_4219734
EPI_ISL_4219731
EPI_ISL_4219730
EPI_ISL_4219729
EPI_ISL_4219726
EPI_ISL_4219725
EPI_ISL_4219724
EPI_ISL_4219722
EPI_ISL_4219721
EPI_ISL_4219719
EPI_ISL_4219717
EPI_ISL_4219714
EPI_ISL_4219712
EPI_ISL_4219711
EPI_ISL_4219710
EPI_ISL_4219709
EPI_ISL_4219706
EPI_ISL_4219705
EPI_ISL_4219702
EPI_ISL_4219701
EPI_ISL_4219699
EPI_ISL_4219697
EPI_ISL_4219696
EPI_ISL_4219693
EPI_ISL_4219691
EPI_ISL_4219690
EPI_ISL_4219689
EPI_ISL_4219687
EPI_ISL_4219686
EPI_ISL_14615224
EPI_ISL_4199634
EPI_ISL_4199630
EPI_ISL_4199625
EPI_ISL_10703005
EPI_ISL_10703010
EPI_ISL_10703012
EPI_ISL_10703013
EPI_ISL_10703015
EPI_ISL_10703016
EPI_ISL_10703126
EPI_ISL_10703206
EPI_ISL_10703207
EPI_ISL_10703208
EPI_ISL_7156454
EPI_ISL_1219711
EPI_ISL_1219712
EPI_ISL_1340623
EPI_ISL_1365657
EPI_ISL_1366689
EPI_ISL_2943148
EPI_ISL_2943127
EPI_ISL_2942894
EPI_ISL_2942892
EPI_ISL_2942890
EPI_ISL_2942862
EPI_ISL_2942822
EPI_ISL_2942815
EPI_ISL_2942814
EPI_ISL_2942812
EPI_ISL_2942804
EPI_ISL_2942796
EPI_ISL_2942795
EPI_ISL_2942590
EPI_ISL_2942588
EPI_ISL_2942586
EPI_ISL_2942584
EPI_ISL_2942583
EPI_ISL_2942580
EPI_ISL_2942578
EPI_ISL_2942576
EPI_ISL_1423510
EPI_ISL_5652316
EPI_ISL_5604773
EPI_ISL_2692785
EPI_ISL_2692793
EPI_ISL_2692838
EPI_ISL_2692841
EPI_ISL_2692765
EPI_ISL_2692791
EPI_ISL_2692830
EPI_ISL_3758022
EPI_ISL_3758023
EPI_ISL_3758025
EPI_ISL_3758026
EPI_ISL_3758015
EPI_ISL_3758040
EPI_ISL_3758036
EPI_ISL_1504083
EPI_ISL_2928503
EPI_ISL_2928501
EPI_ISL_2928500
EPI_ISL_2928499
EPI_ISL_2928490
EPI_ISL_2928489
EPI_ISL_2928482
EPI_ISL_4107175
EPI_ISL_4107174
EPI_ISL_4107171
EPI_ISL_1516817
EPI_ISL_6507851
EPI_ISL_6507836
EPI_ISL_6507833
EPI_ISL_6507834
EPI_ISL_6507823
EPI_ISL_6507826
EPI_ISL_6507827
EPI_ISL_6507871
EPI_ISL_6507862
EPI_ISL_6507811
EPI_ISL_6507815
EPI_ISL_6507801
EPI_ISL_6507806
EPI_ISL_6507804
EPI_ISL_6507805
EPI_ISL_6507809
EPI_ISL_1532265
EPI_ISL_5656504
EPI_ISL_2096055
EPI_ISL_2096054
EPI_ISL_2231012
EPI_ISL_2230968
EPI_ISL_2230913
EPI_ISL_7172203
EPI_ISL_7172287
EPI_ISL_7172252
EPI_ISL_7172263
EPI_ISL_7172225
EPI_ISL_7172332
EPI_ISL_4071007
EPI_ISL_4071005
EPI_ISL_4070363
EPI_ISL_4070362
EPI_ISL_4070359
EPI_ISL_4070351
EPI_ISL_4070348
EPI_ISL_4070347
EPI_ISL_4070342
EPI_ISL_4070341
EPI_ISL_4070334
EPI_ISL_4070329
EPI_ISL_4070328
EPI_ISL_4070326
EPI_ISL_4070324
EPI_ISL_4070321
EPI_ISL_4070320
EPI_ISL_4070319
EPI_ISL_4070318
EPI_ISL_4070317
EPI_ISL_4070315
EPI_ISL_4070311
EPI_ISL_4070310
EPI_ISL_4070305
EPI_ISL_4070304
EPI_ISL_4070303
EPI_ISL_4070302
EPI_ISL_4070301
EPI_ISL_4070295
EPI_ISL_4070289
EPI_ISL_4070285
EPI_ISL_4070284
EPI_ISL_4070282
EPI_ISL_4070281
EPI_ISL_4070279
EPI_ISL_4070278
EPI_ISL_4070272
EPI_ISL_4070270
EPI_ISL_4070269
EPI_ISL_4070265
EPI_ISL_4070262
EPI_ISL_4070256
EPI_ISL_4070254
EPI_ISL_4070253
EPI_ISL_4070251
EPI_ISL_4070248
EPI_ISL_4070243
EPI_ISL_4070242
EPI_ISL_4070241
EPI_ISL_4070240
EPI_ISL_4070237
EPI_ISL_4070235
EPI_ISL_4070231
EPI_ISL_4070229
EPI_ISL_4070226
EPI_ISL_4070225
EPI_ISL_4070224
EPI_ISL_4070223
EPI_ISL_4070222
EPI_ISL_4070221
EPI_ISL_4070218
EPI_ISL_4070214
EPI_ISL_4070206
EPI_ISL_4070201
EPI_ISL_4070194
EPI_ISL_4070193
EPI_ISL_4070174
EPI_ISL_4070173
EPI_ISL_4070171
EPI_ISL_4070168
EPI_ISL_4070164
EPI_ISL_4070155
EPI_ISL_4070153
EPI_ISL_4070151
EPI_ISL_4070150
EPI_ISL_4070145
EPI_ISL_4070141
EPI_ISL_4070136
EPI_ISL_4070135
EPI_ISL_4070130
EPI_ISL_4070125
EPI_ISL_4070118
EPI_ISL_4070072
EPI_ISL_4070071
EPI_ISL_4070070
EPI_ISL_4070062
EPI_ISL_4070061
EPI_ISL_4070059
EPI_ISL_4070058
EPI_ISL_4070057
EPI_ISL_4070055
EPI_ISL_4070051
EPI_ISL_4070050
EPI_ISL_4070047
EPI_ISL_4070044
EPI_ISL_4070039
EPI_ISL_4070038
EPI_ISL_4070036
EPI_ISL_4070035
EPI_ISL_4070031
EPI_ISL_4070030
EPI_ISL_4070024
EPI_ISL_4070023
EPI_ISL_7171889
EPI_ISL_7171854
EPI_ISL_7171848
EPI_ISL_7171922
EPI_ISL_7171904
EPI_ISL_7172391
EPI_ISL_7172380
EPI_ISL_7172383
EPI_ISL_7172352
EPI_ISL_14504741
EPI_ISL_7172864
EPI_ISL_14160777
EPI_ISL_14160776
EPI_ISL_14160775
EPI_ISL_14160774
EPI_ISL_14160773
EPI_ISL_14160771
EPI_ISL_14160770
EPI_ISL_14160768
EPI_ISL_14160767
EPI_ISL_14160766
EPI_ISL_14160765
EPI_ISL_14160764
EPI_ISL_14160762
EPI_ISL_14160761
EPI_ISL_14160760
EPI_ISL_14160758
EPI_ISL_14160757
EPI_ISL_14160755
EPI_ISL_14160754
EPI_ISL_14160752
EPI_ISL_14160751
EPI_ISL_14160750
EPI_ISL_14160749
EPI_ISL_14160748
EPI_ISL_14160747
EPI_ISL_14160746
EPI_ISL_14160743
EPI_ISL_14160741
EPI_ISL_14160740
EPI_ISL_14160739
EPI_ISL_14160738
EPI_ISL_14160737
EPI_ISL_14160736
EPI_ISL_14160733
EPI_ISL_14160730
EPI_ISL_14160729
EPI_ISL_14160728
EPI_ISL_14160727
EPI_ISL_14160726
EPI_ISL_14160725
EPI_ISL_14160724
EPI_ISL_14160722
EPI_ISL_14160721
EPI_ISL_14160720
EPI_ISL_14160719
EPI_ISL_14160718
EPI_ISL_14160717
EPI_ISL_14160716
EPI_ISL_14160715
EPI_ISL_14160714
EPI_ISL_14160712
EPI_ISL_14160711
EPI_ISL_14160710
EPI_ISL_14160708
EPI_ISL_14160705
EPI_ISL_14160704
EPI_ISL_14160703
EPI_ISL_14160702
EPI_ISL_14160701
EPI_ISL_14160700
EPI_ISL_14160699
EPI_ISL_14160698
EPI_ISL_14160697
EPI_ISL_14160696
EPI_ISL_14160695
EPI_ISL_14160694
EPI_ISL_14160692
EPI_ISL_14160691
EPI_ISL_14160690
EPI_ISL_14160688
EPI_ISL_14160687
EPI_ISL_14160686
EPI_ISL_14160685
EPI_ISL_14160684
EPI_ISL_14160683
EPI_ISL_14160682
EPI_ISL_14160681
EPI_ISL_14160680
EPI_ISL_14160679
EPI_ISL_14160678
EPI_ISL_14160677
EPI_ISL_14160676
EPI_ISL_14160675
EPI_ISL_14160674
EPI_ISL_14160673
EPI_ISL_14160672
EPI_ISL_14160671
EPI_ISL_14160670
EPI_ISL_14160669
EPI_ISL_14160668
EPI_ISL_14160666
EPI_ISL_14160664
EPI_ISL_14160663
EPI_ISL_14160662
EPI_ISL_14160661
EPI_ISL_14160660
EPI_ISL_14160659
EPI_ISL_14160658
EPI_ISL_14160657
EPI_ISL_14160656
EPI_ISL_14160655
EPI_ISL_14160654
EPI_ISL_14160653
EPI_ISL_14160650
EPI_ISL_14160649
EPI_ISL_14160648
EPI_ISL_14160647
EPI_ISL_14160646
EPI_ISL_14160645
EPI_ISL_14160644
EPI_ISL_14160642
EPI_ISL_14160641
EPI_ISL_14160640
EPI_ISL_14160638
EPI_ISL_14160637
EPI_ISL_14160636
EPI_ISL_14160635
EPI_ISL_14160634
EPI_ISL_14160633
EPI_ISL_14160632
EPI_ISL_14160631
EPI_ISL_14160630
EPI_ISL_14160629
EPI_ISL_14160628
EPI_ISL_14160627
EPI_ISL_14160626
EPI_ISL_14160625
EPI_ISL_14160624
EPI_ISL_14160623
EPI_ISL_14160622
EPI_ISL_14160616
EPI_ISL_14160614
EPI_ISL_14160613
EPI_ISL_14160612
EPI_ISL_14160611
EPI_ISL_14160610
EPI_ISL_14160609
EPI_ISL_14160608
EPI_ISL_14160607
EPI_ISL_14160606
EPI_ISL_14160605
EPI_ISL_14160604
EPI_ISL_14160603
EPI_ISL_14160602
EPI_ISL_14160601
EPI_ISL_14160600
EPI_ISL_14160599
EPI_ISL_14160598
EPI_ISL_14160596
EPI_ISL_14160595
EPI_ISL_14160594
EPI_ISL_14160593
EPI_ISL_14160592
EPI_ISL_14160591
EPI_ISL_14160590
EPI_ISL_14160589
EPI_ISL_14160585
EPI_ISL_14160584
EPI_ISL_14160583
EPI_ISL_14160582
EPI_ISL_14160581
EPI_ISL_14160580
EPI_ISL_14160579
EPI_ISL_14160577
EPI_ISL_14160576
EPI_ISL_14160575
EPI_ISL_14160574
EPI_ISL_14160573
EPI_ISL_14160571
EPI_ISL_14160570
EPI_ISL_14160569
EPI_ISL_14160568
EPI_ISL_14160567
EPI_ISL_14160564
EPI_ISL_14160563
EPI_ISL_14160562
EPI_ISL_14160560
EPI_ISL_14160559
EPI_ISL_14160558
EPI_ISL_14160557
EPI_ISL_14160556
EPI_ISL_14160554
EPI_ISL_14160553
EPI_ISL_14160552
EPI_ISL_14160551
EPI_ISL_14160550
EPI_ISL_14160548
EPI_ISL_14160547
EPI_ISL_14160546
EPI_ISL_14160537
EPI_ISL_14160536
EPI_ISL_14160535
EPI_ISL_14160534
EPI_ISL_14160533
EPI_ISL_14160532
EPI_ISL_14160531
EPI_ISL_14160530
EPI_ISL_14160529
EPI_ISL_14160528
EPI_ISL_14160527
EPI_ISL_14160526
EPI_ISL_14160525
EPI_ISL_14160523
EPI_ISL_14160522
EPI_ISL_14160521
EPI_ISL_14160520
EPI_ISL_14160519
EPI_ISL_14160518
EPI_ISL_14160517
EPI_ISL_14160516
EPI_ISL_14160515
EPI_ISL_14160514
EPI_ISL_14160513
EPI_ISL_14160512
EPI_ISL_14160511
EPI_ISL_14160510
EPI_ISL_14160507
EPI_ISL_14160505
EPI_ISL_14160504
EPI_ISL_14160503
EPI_ISL_14160502
EPI_ISL_14160501
EPI_ISL_14160500
EPI_ISL_14160499
EPI_ISL_14160498
EPI_ISL_14160497
EPI_ISL_14160496
EPI_ISL_14160495
EPI_ISL_14160494
EPI_ISL_14160493
EPI_ISL_14160491
EPI_ISL_14160490
EPI_ISL_14160489
EPI_ISL_14160488
EPI_ISL_14160485
EPI_ISL_14160484
EPI_ISL_14160483
EPI_ISL_14160481
EPI_ISL_14160480
EPI_ISL_14160479
EPI_ISL_14160478
EPI_ISL_14160477
EPI_ISL_14160475
EPI_ISL_14160474
EPI_ISL_14160473
EPI_ISL_14160472
EPI_ISL_14160471
EPI_ISL_14160470
EPI_ISL_14160469
EPI_ISL_14160468
EPI_ISL_14160467
EPI_ISL_14160465
EPI_ISL_14160464
EPI_ISL_14160463
EPI_ISL_14160462
EPI_ISL_14160458
EPI_ISL_14160456
EPI_ISL_14160455
EPI_ISL_14160453
EPI_ISL_14160451
EPI_ISL_14160450
EPI_ISL_14160447
EPI_ISL_14160445
EPI_ISL_14160444
EPI_ISL_14160443
EPI_ISL_14160442
EPI_ISL_14160440
EPI_ISL_14160439
EPI_ISL_14160438
EPI_ISL_14160437
EPI_ISL_14160436
EPI_ISL_14160435
EPI_ISL_14160434
EPI_ISL_14160433
EPI_ISL_14160432
EPI_ISL_14160431
EPI_ISL_14160430
EPI_ISL_7172830
EPI_ISL_7172804
EPI_ISL_7172070
EPI_ISL_7172077
EPI_ISL_7172088
EPI_ISL_7172052
EPI_ISL_7172028
EPI_ISL_7172024
EPI_ISL_7172182
EPI_ISL_7172152
EPI_ISL_7172146
EPI_ISL_7172159
EPI_ISL_7172110
EPI_ISL_7172111
EPI_ISL_7172106
EPI_ISL_7172121
EPI_ISL_7172113
EPI_ISL_7172696
EPI_ISL_5196758
EPI_ISL_14155222
EPI_ISL_14155221
EPI_ISL_14155219
EPI_ISL_14155218
EPI_ISL_14155217
EPI_ISL_14155216
EPI_ISL_14155215
EPI_ISL_14155214
EPI_ISL_14155213
EPI_ISL_14155212
EPI_ISL_14155211
EPI_ISL_14155210
EPI_ISL_14155209
EPI_ISL_14155208
EPI_ISL_14155207
EPI_ISL_14155206
EPI_ISL_14155205
EPI_ISL_14155204
EPI_ISL_14155203
EPI_ISL_14155202
EPI_ISL_14155201
EPI_ISL_14155200
EPI_ISL_14155199
EPI_ISL_14155198
EPI_ISL_14155196
EPI_ISL_14155195
EPI_ISL_14155194
EPI_ISL_14155193
EPI_ISL_14155192
EPI_ISL_14155191
EPI_ISL_14155190
EPI_ISL_14155188
EPI_ISL_14155187
EPI_ISL_14155186
EPI_ISL_14155185
EPI_ISL_14155184
EPI_ISL_14155183
EPI_ISL_14155181
EPI_ISL_14155179
EPI_ISL_14155178
EPI_ISL_14155177
EPI_ISL_14155176
EPI_ISL_14155175
EPI_ISL_14155173
EPI_ISL_14155172
EPI_ISL_14155171
EPI_ISL_14155169
EPI_ISL_14155168
EPI_ISL_14155167
EPI_ISL_14155166
EPI_ISL_14155165
EPI_ISL_14155164
EPI_ISL_14155163
EPI_ISL_7172446
EPI_ISL_7172431
EPI_ISL_7172440
EPI_ISL_7172416
EPI_ISL_4025312
EPI_ISL_4025302
EPI_ISL_4025298
EPI_ISL_4025297
EPI_ISL_4025278
EPI_ISL_4025260
EPI_ISL_4025242
EPI_ISL_4025231
EPI_ISL_4025219
EPI_ISL_4025215
EPI_ISL_4025191
EPI_ISL_4025179
EPI_ISL_4025174
EPI_ISL_4025171
EPI_ISL_4025163
EPI_ISL_4025160
EPI_ISL_4025155
EPI_ISL_4025154
EPI_ISL_4025139
EPI_ISL_4025135
EPI_ISL_4025131
EPI_ISL_4025105
EPI_ISL_4025069
EPI_ISL_4025058
EPI_ISL_4025035
EPI_ISL_4025031
EPI_ISL_4025028
EPI_ISL_4024977
EPI_ISL_4024957
EPI_ISL_4024841
EPI_ISL_4024829
EPI_ISL_4024655
EPI_ISL_7171993
EPI_ISL_7172493
EPI_ISL_7172488
EPI_ISL_7172594
EPI_ISL_4006547
EPI_ISL_4006529
EPI_ISL_4006523
EPI_ISL_4006468
EPI_ISL_4006386
EPI_ISL_4006384
EPI_ISL_1651888
EPI_ISL_1651902
EPI_ISL_1661549
EPI_ISL_6527817
EPI_ISL_4496558
EPI_ISL_3983541
EPI_ISL_3983540
EPI_ISL_3983536
EPI_ISL_3983531
EPI_ISL_3983529
EPI_ISL_3983525
EPI_ISL_3983519
EPI_ISL_3983518
EPI_ISL_3983516
EPI_ISL_3983514
EPI_ISL_3983509
EPI_ISL_3983508
EPI_ISL_3983507
EPI_ISL_3983501
EPI_ISL_3983500
EPI_ISL_3983498
EPI_ISL_3983493
EPI_ISL_3983492
EPI_ISL_3983490
EPI_ISL_3982855
EPI_ISL_3982854
EPI_ISL_3982851
EPI_ISL_3982843
EPI_ISL_3982842
EPI_ISL_3982841
EPI_ISL_3982840
EPI_ISL_3982835
EPI_ISL_3982831
EPI_ISL_3982830
EPI_ISL_3982828
EPI_ISL_3982826
EPI_ISL_3982824
EPI_ISL_3982821
EPI_ISL_3982820
EPI_ISL_3982819
EPI_ISL_3982818
EPI_ISL_3982814
EPI_ISL_3982813
EPI_ISL_3982810
EPI_ISL_3982809
EPI_ISL_3982808
EPI_ISL_3982807
EPI_ISL_3982806
EPI_ISL_3982805
EPI_ISL_3982804
EPI_ISL_3982802
EPI_ISL_3982800
EPI_ISL_3982798
EPI_ISL_3982796
EPI_ISL_3982791
EPI_ISL_3982790
EPI_ISL_3982787
EPI_ISL_3982782
EPI_ISL_3982780
EPI_ISL_14278330
EPI_ISL_4219820
EPI_ISL_4220020
EPI_ISL_1710964
EPI_ISL_14278651
EPI_ISL_3943598
EPI_ISL_3943587
EPI_ISL_3943575
EPI_ISL_3943574
EPI_ISL_3943572
EPI_ISL_3943571
EPI_ISL_3943565
EPI_ISL_3943562
EPI_ISL_3943561
EPI_ISL_3943558
EPI_ISL_3943551
EPI_ISL_3943550
EPI_ISL_3943544
EPI_ISL_3943543
EPI_ISL_3943540
EPI_ISL_3943536
EPI_ISL_3943530
EPI_ISL_3943529
EPI_ISL_3943524
EPI_ISL_3943510
EPI_ISL_3943509
EPI_ISL_3943505
EPI_ISL_3943503
EPI_ISL_3943502
EPI_ISL_3943496
EPI_ISL_3943493
EPI_ISL_3943492
EPI_ISL_3943488
EPI_ISL_3943485
EPI_ISL_3943483
EPI_ISL_3943481
EPI_ISL_3943477
EPI_ISL_3943466
EPI_ISL_3943465
EPI_ISL_3943462
EPI_ISL_3943461
EPI_ISL_3943458
EPI_ISL_3943456
EPI_ISL_3943455
EPI_ISL_3943451
EPI_ISL_3943441
EPI_ISL_3943436
EPI_ISL_3943428
EPI_ISL_3943427
EPI_ISL_3943424
EPI_ISL_3943422
EPI_ISL_3943421
EPI_ISL_3943419
EPI_ISL_3943413
EPI_ISL_3943379
EPI_ISL_3943378
EPI_ISL_3943375
EPI_ISL_3943374
EPI_ISL_3943373
EPI_ISL_3943372
EPI_ISL_3943365
EPI_ISL_3943359
EPI_ISL_3943357
EPI_ISL_2091452
EPI_ISL_2091451
EPI_ISL_2091442
EPI_ISL_2091436
EPI_ISL_2091435
EPI_ISL_2091432
EPI_ISL_2091431
EPI_ISL_2091421
EPI_ISL_2091419
EPI_ISL_2091417
EPI_ISL_2091416
EPI_ISL_2091415
EPI_ISL_2091413
EPI_ISL_2091412
EPI_ISL_2091410
EPI_ISL_2091408
EPI_ISL_2091383
EPI_ISL_2091381
EPI_ISL_2091366
EPI_ISL_2091365
EPI_ISL_2091363
EPI_ISL_2091362
EPI_ISL_2091359
EPI_ISL_2091358
EPI_ISL_2091356
EPI_ISL_2091355
EPI_ISL_2091354
EPI_ISL_2091351
EPI_ISL_2091349
EPI_ISL_2091348
EPI_ISL_2091346
EPI_ISL_2091345
EPI_ISL_2091344
EPI_ISL_2091343
EPI_ISL_2091331
EPI_ISL_2091329
EPI_ISL_2091328
EPI_ISL_2091327
EPI_ISL_2091326
EPI_ISL_2091325
EPI_ISL_2091324
EPI_ISL_2091323
EPI_ISL_2091159
EPI_ISL_2091158
EPI_ISL_2091157
EPI_ISL_2091156
EPI_ISL_2091155
EPI_ISL_2091153
EPI_ISL_2091151
EPI_ISL_2091149
EPI_ISL_2091137
EPI_ISL_2091133
EPI_ISL_2090648
EPI_ISL_16746206
EPI_ISL_3905982
EPI_ISL_3905932
EPI_ISL_3905929
EPI_ISL_3905927
EPI_ISL_3905926
EPI_ISL_3905906
EPI_ISL_3905901
EPI_ISL_3905899
EPI_ISL_3905893
EPI_ISL_3905872
EPI_ISL_3905871
EPI_ISL_3905863
EPI_ISL_3905861
EPI_ISL_3905858
EPI_ISL_3905856
EPI_ISL_3905849
EPI_ISL_3905842
EPI_ISL_3905841
EPI_ISL_2271908
EPI_ISL_1821106
EPI_ISL_1821169
EPI_ISL_1821187
EPI_ISL_1821189
EPI_ISL_1821190
EPI_ISL_15945484
EPI_ISL_15945485
EPI_ISL_15945486
EPI_ISL_15945496
EPI_ISL_15945525
EPI_ISL_15945541
EPI_ISL_15945542
EPI_ISL_8953561
EPI_ISL_1857102
EPI_ISL_1857105
EPI_ISL_1857104
EPI_ISL_1857103
EPI_ISL_1857268
EPI_ISL_1857269
EPI_ISL_1857274
EPI_ISL_1857273
EPI_ISL_1857275
EPI_ISL_14315841
EPI_ISL_14315842
EPI_ISL_14315962
EPI_ISL_8481085
EPI_ISL_8481020
EPI_ISL_8480545
EPI_ISL_8480504
EPI_ISL_8480506
EPI_ISL_8480637
EPI_ISL_8481245
EPI_ISL_8481247
EPI_ISL_8481255
EPI_ISL_8480764
EPI_ISL_4219954
EPI_ISL_8479899
EPI_ISL_8480140
EPI_ISL_8481440
EPI_ISL_8481441
EPI_ISL_3839095
EPI_ISL_3839090
EPI_ISL_2319285
EPI_ISL_3805731
EPI_ISL_3805718
EPI_ISL_3805628
EPI_ISL_3805627
EPI_ISL_3805622
EPI_ISL_3805611
EPI_ISL_3805610
EPI_ISL_3805608
EPI_ISL_3805594
EPI_ISL_3805546
EPI_ISL_3805545
EPI_ISL_3805540
EPI_ISL_3805525
EPI_ISL_3805524
EPI_ISL_3805523
EPI_ISL_3805516
EPI_ISL_3805508
EPI_ISL_3805507
EPI_ISL_3805502
EPI_ISL_3805501
EPI_ISL_2319380
EPI_ISL_8979844
EPI_ISL_2101909
EPI_ISL_2101906
EPI_ISL_2101908
EPI_ISL_2101907
EPI_ISL_2101911
EPI_ISL_2101912
EPI_ISL_2105716
EPI_ISL_2105718
EPI_ISL_6571012
EPI_ISL_6571013
EPI_ISL_6571011
EPI_ISL_2894409
EPI_ISL_2894408
EPI_ISL_2894407
EPI_ISL_2894404
EPI_ISL_2894403
EPI_ISL_2894401
EPI_ISL_2894400
EPI_ISL_2894399
EPI_ISL_2894398
EPI_ISL_2894397
EPI_ISL_2894396
EPI_ISL_2894395
EPI_ISL_2894394
EPI_ISL_2894329
EPI_ISL_2894328
EPI_ISL_2894327
EPI_ISL_2894326
EPI_ISL_2894325
EPI_ISL_2894323
EPI_ISL_2894321
EPI_ISL_2894320
EPI_ISL_2894319
EPI_ISL_2894318
EPI_ISL_2894317
EPI_ISL_2894315
EPI_ISL_2894314
EPI_ISL_2894312
EPI_ISL_2894311
EPI_ISL_2894309
EPI_ISL_2894308
EPI_ISL_2894306
EPI_ISL_2894305
EPI_ISL_2894304
EPI_ISL_2894303
EPI_ISL_2894301
EPI_ISL_2894300
EPI_ISL_2894298
EPI_ISL_2894296
EPI_ISL_2894294
EPI_ISL_2894292
EPI_ISL_2894291
EPI_ISL_2894290
EPI_ISL_2894289
EPI_ISL_2894287
EPI_ISL_2894286
EPI_ISL_2894285
EPI_ISL_2894280
EPI_ISL_2894279
EPI_ISL_2894278
EPI_ISL_2894277
EPI_ISL_2894275
EPI_ISL_2894272
EPI_ISL_2894271
EPI_ISL_2894270
EPI_ISL_2894269
EPI_ISL_2894268
EPI_ISL_2894267
EPI_ISL_2894262
EPI_ISL_2894261
EPI_ISL_2894260
EPI_ISL_2894257
EPI_ISL_2894255
EPI_ISL_2894254
EPI_ISL_2894252
EPI_ISL_2894251
EPI_ISL_2894250
EPI_ISL_2894249
EPI_ISL_2894248
EPI_ISL_2894247
EPI_ISL_2894246
EPI_ISL_2894244
EPI_ISL_2894243
EPI_ISL_2894242
EPI_ISL_2894241
EPI_ISL_2894240
EPI_ISL_2894239
EPI_ISL_2894237
EPI_ISL_2894236
EPI_ISL_2894218
EPI_ISL_2894211
EPI_ISL_2894210
EPI_ISL_2894202
EPI_ISL_2894200
EPI_ISL_2894194
EPI_ISL_2894192
EPI_ISL_2894186
EPI_ISL_2894184
EPI_ISL_2894179
EPI_ISL_2894173
EPI_ISL_2894167
EPI_ISL_2894166
EPI_ISL_2894159
EPI_ISL_2894153
EPI_ISL_2881854
EPI_ISL_2881845
EPI_ISL_2881836
EPI_ISL_2881835
EPI_ISL_2881833
EPI_ISL_2881832
EPI_ISL_2881823
EPI_ISL_2881816
EPI_ISL_2881814
EPI_ISL_2881813
EPI_ISL_2881812
EPI_ISL_2881805
EPI_ISL_2881801
EPI_ISL_2881800
EPI_ISL_2881797
EPI_ISL_2881780
EPI_ISL_2881774
EPI_ISL_2881773
EPI_ISL_2881770
EPI_ISL_2881769
EPI_ISL_2881767
EPI_ISL_2881766
EPI_ISL_2881761
EPI_ISL_2881750
EPI_ISL_2881748
EPI_ISL_2881745
EPI_ISL_2881744
EPI_ISL_2881742
EPI_ISL_2881741
EPI_ISL_2881740
EPI_ISL_2881739
EPI_ISL_2881737
EPI_ISL_2881735
EPI_ISL_2881734
EPI_ISL_2881733
EPI_ISL_2881732
EPI_ISL_2881730
EPI_ISL_2881729
EPI_ISL_2881728
EPI_ISL_2881727
EPI_ISL_2881726
EPI_ISL_2881725
EPI_ISL_2881724
EPI_ISL_2881722
EPI_ISL_2881721
EPI_ISL_2139920
EPI_ISL_2139922
EPI_ISL_2341321
EPI_ISL_2341324
EPI_ISL_2341338
EPI_ISL_2346459
EPI_ISL_837717
EPI_ISL_2157334
EPI_ISL_2158166
EPI_ISL_2158238
EPI_ISL_2158250
EPI_ISL_2158239
EPI_ISL_2158240
EPI_ISL_2158241
EPI_ISL_2158251
EPI_ISL_2158252
EPI_ISL_2158253
EPI_ISL_2158257
EPI_ISL_2158262
EPI_ISL_2158258
EPI_ISL_2158260
EPI_ISL_2158263
EPI_ISL_2158315
EPI_ISL_2158316
EPI_ISL_2158318
EPI_ISL_8480544
EPI_ISL_8436244
EPI_ISL_2349936
EPI_ISL_9498444
EPI_ISL_5646788
EPI_ISL_2842804
EPI_ISL_2842801
EPI_ISL_2842799
EPI_ISL_2842798
EPI_ISL_2842796
EPI_ISL_2842795
EPI_ISL_2842793
EPI_ISL_2842792
EPI_ISL_2842791
EPI_ISL_2842790
EPI_ISL_2842789
EPI_ISL_2842788
[truncated: 22,059 more rows]
